# Supplementary material for: Genomic Characterization of Three Canadian Mumps Outbreaks Demonstrates Endemic Transmission in Canada
Source: Viruses. 2024 Aug 10;16(8):1280. doi: 10.3390/v16081280 (PMC11359846; doi:10.3390/v16081280)
Supplement: Supplementary file 1 [file viruses-16-01280-s001.zip]

Archive with 1 entries (1 files):
- viruses-3114187-supplementary.pdf
